# Supplementary material for: A Missense Variation in PHACTR2 Associates with Impaired Actin Dynamics, Dilated Cardiomyopathy, and Left Ventricular Non-Compaction in Humans
Source: Int J Mol Sci. 2023 Jan 10;24(2):1388. doi: 10.3390/ijms24021388 (PMC9864900; doi:10.3390/ijms24021388)
Supplement: Supplementary file 1 [file ijms-24-01388-s001.zip]

Archive with 3 entries (3 files):
- Supplementary.pdf
- Video Presentation - Cell Migration - Patient's fibroblasts (VT6).mp4
- Video Presentation - Cell Migration - Control's fibroblasts (FSE).mp4
